# Supplementary material for: Emerging bone marrow failure syndromes- new pieces to an unsolved puzzle
Source: Front Oncol. 2023 Apr 6;13:1128533. doi: 10.3389/fonc.2023.1128533 (PMC10119586; doi:10.3389/fonc.2023.1128533)
Supplement: Supplementary file 1 [file Table_1.xlsx]

## Sheet: ADH5 ALDH2
patient	gene	transcript	allelic state	cDNA	protein	gene	transcript	allelic state	cDNA	protein	PMID
1	ADH5	NM_000671.4	comp het	c.564+1G>A	NA	ALDH2	NM_000690.4	het	c.1510G>A	p.E504K	33147438
				c.832G>C	p.A278P
2	ADH5	NM_000671.4	comp het	c.966delG	p.W322*	ALDH2	NM_000690.4	het	c.1510G>A	p.E504K	33147438
				c.832G>C	p.A278P
3	ADH5	NM_000671.4	hom	c.966delG	p.W322*	ALDH2	NM_000690.4	het	c.1510G>A	p.E504K	33147438
4	ADH5	NM_000671.4	comp het	c.966delG	p.W322*	ALDH2	NM_000690.4	het	c.1510G>A	p.E504K	33147438
				c.932G>A	p.G311D
5	ADH5	NM_000671.4	comp het	c.966delG	p.W322*	ALDH2	NM_000690.4	het	c.1510G>A	p.E504K	33147438
				c.832G>C	p.A278P
6	ADH5	NM_000671.4	hom	c.966delG	p.W322*	ALDH2	NM_000690.4	het	c.1510G>A	p.E504K	33147438
7	ADH5	NM_000671.4	comp het	c.966delG	p.W322*	ALDH2	NM_000690.4	het	c.1510G>A	p.E504K	33147438
				c.832G>C	p.A278P
8	ADH5	NM_000671.4	hom	c.966delG	p.W322*	ALDH2	NM_000690.4	het	c.1510G>A	p.E504K	34458631
9	ADH5	NM_000671.4	hom	c.966delG	p.W322*	ALDH2	NM_000690.4	hom	c.1510G>A	p.E504K	33355142
10, sister of patient 9	ADH5	NM_000671.4	hom	c.966delG	p.W322*	ALDH2	NM_000690.4	hom	c.1510G>A	p.E504K	33355142
11	ADH5	NM_000671.4	comp het	c.966delG	p.W322*	ALDH2	NM_000690.4	het	c.1510G>A	p.E504K	33147438
				c.832G>C	p.A278P
12	ADH5	NM_000671.4	hom	c.966delG	p.W322*	ALDH2	NM_000690.4	het	c.1510G>A	p.E504K	33355142
13, brother of patient 12	ADH5	NM_000671.4	hom	c.966delG	p.W322*	ALDH2	NM_000690.4	hom	c.1510G>A	p.E504K	33355142
14	ADH5	NM_000671.4	comp het	c.966delG	p.W322*	ALDH2	NM_000690.4	het	c.1510G>A	p.E504K	33147438
				c.832G>C	p.A278P
15	ADH5	NM_000671.4	comp het	c.966delG	p.W322*	ALDH2	NM_000690.4	het	c.1510G>A	p.E504K	33147438
				c.832G>C	p.A278P
Abbreviations: comp het- compound heterozygous, het- heterozygous, hom- homozygous.

## Sheet: DNAJC21
patient	gene	transcript	allelic state	cDNA	protein	PMID
1	DNAJC21	NM_001012339.3	hom	c.463T>C	p.W155R	35298850
2	DNAJC21	NM_001012339.3	hom	c.517C>T	p.Arg173*	27346687
3	DNAJC21	NM_001012339.3	hom	c.983+1G>T	NA	27346687
4	DNAJC21	NM_001012339.3	hom	c.94C>G	p.P32A	27346687
5	DNAJC21	NM_001012339.3	hom	c.793G>T	p.E265*	27346687
6	DNAJC21	NM_001012339.3	comp het	c.148C>T	p.Gln50*	35464845
				c.643_644delinsTTT	p.K215fs
7	DNAJC21	NM_001012339.3	hom	c.544C>T	p.Arg182*	30755392
8	DNAJC21	NM_001012339.3	comp het	c.14A>G	p.Y5C	29146883
				c.1143_1146del	p.K381fs
9	DNAJC21	NM_001012339.3	hom	c.517C>T	p.R173*	29146883
10, brother of patient 3	DNAJC21	NM_001012339.3	hom	c.983+1G>A	NA	29146883
11	DNAJC21	NM_001012339.3	hom	c.520C>T	p.Q174*	28062395
12	DNAJC21	NM_001012339.3	hom	c.100A>G	p.K34E	28062395
13, brother of patient 12	DNAJC21	NM_001012339.3	hom	c.100A>G	p.K34E	28062395
14	DNAJC21	NM_001012339.3	hom	del exon 5-6 hom	NA	28062395
15	DNAJC21	NM_001012339.3	hom	c.100A>G	p.K34E	29700810
16, brother of patient 15	DNAJC21	NM_001012339.3	hom	c.100A>G	p.K34E	29700810
17	DNAJC21	NM_001012339.3	hom	c.100A>G	p.K34E	29700810
18, sister of patient 17	DNAJC21	NM_001012339.3	hom	c.100A>G	p.K34E	29700810
19, cousin of patient 17	DNAJC21	NM_001012339.3	hom	c.100A>G	p.K34E	29700810
Abbreviations: comp het- compound heterozygous, hom- homozygous, NA- not available.

## Sheet: ERCC6L2
patient	gene	transcript	allelic state	cDNA	protein	PMID
1	ERCC6L2	NM_020207.7	hom	c.1930C>T	p.R644*	24507776
2	ERCC6L2	NM_020207.7	hom	c.1203_1206del	p.T402fs	24507776
3	ERCC6L2	NM_020207.7	hom	c.1930C>T	p.R644*	27185855
4	ERCC6L2	NM_020207.7	hom	c.1424del	p.I475fs	28815563
5	ERCC6L2	NM_020207.7	hom	c.1424del	p.I475fs	28815563
6, brother of patient 5	ERCC6L2	NM_020207.7	hom	c.1424del	p.I475fs	28815563
7	ERCC6L2	NM_020207.7	hom	c.1654C>T	p.R552*	29633571
8	ERCC6L2	NM_020207.7	hom	c.2734del	p.E912fs	29987015
9	ERCC6L2	NM_020207.7	hom	c.1973G>A	p.S658N	29987015
10, sister of patient 9	ERCC6L2	NM_020207.7	hom	c.1973G>A	p.S658N	29987015
11, brother of patient 9	ERCC6L2	NM_020207.7	hom	c.1973G>A	p.S658N	29987015
12	ERCC6L2	NM_020207.7	comp het	c.2156del	p.G719fs	29987015
				c.3300_3303del	p.N1100fs
13	ERCC6L2	NM_020207.7	comp het	c.3409_3410del	p. M1137fs	29987015
				c.3763C>T	p.R1255*
14, sister of patient 13	ERCC6L2	NM_020207.7	comp het	c.3409_3410del	p. M1137fs	29987015
				c.3763C>T	p.R1255*
15, sister of patient 13	ERCC6L2	NM_020207.7	comp het	c.3409_3410del	p. M1137fs	29987015
				c.3763C>T	p.R1255*
16	ERCC6L2	NM_020207.7	hom	c.2919_2923del	p. K974fs	29987015
17, brother of patient 16	ERCC6L2	NM_020207.7	hom	c.2919_2923del	p. K974fs	29987015
18	ERCC6L2	NM_020207.7	comp het	c.2156del	p.E718fs	29146883
				c.3708-2A>T	NA
19, brother of patient 18	ERCC6L2	NM_020207.7	comp het	c.2156del	p.E718fs	29146883
				c.3708-2A>T	NA
20	ERCC6L2	NM_020207.7	comp het	c.1471C>T	p.Q491*	29146883
				c.3763C>T	p.R1255*
21, sister of patient 20	ERCC6L2	NM_020207.7	comp het	c.1471C>T	p.Q491*	29146883
				c.3763C>T	p.R1255*
22	ERCC6L2	NM_020207.7	hom	c.1930C>T	p.R644*	29146883
23	ERCC6L2	NM_020207.7	hom	c.814G>A	p.D272N	29146883
24	ERCC6L2	NM_020207.7	hom	c.1930C>T	p.R644*	29146883
25	ERCC6L2	NM_020207.7	hom	c.1424del	p.I475fs	33510405
26	ERCC6L2	NM_020207.7	comp het	c.4421_4422del	p.R1474fs	33510405
				c.1424del	p.I475fs
27	ERCC6L2	NM_020207.7	hom	c.19C>T	p.Q7*	35969835
28	ERCC6L2	NM_020207.7	hom	deletion of exon 11	NA	33209984
29, brother of patient 25	ERCC6L2	NM_020207.7	hom	c.1424del	p.I475fs	30936069
30	ERCC6L2	NM_020207.7	hom	c.1424del	p.I475fs	30936069
31, aunt of patient 30	ERCC6L2	NM_020207.7	hom	c.1424del	p.I475fs	30936069
32, aunt of patient 30	ERCC6L2	NM_020207.7	hom	c.1424del	p.I475fs	30936069
33, aunt of patient 30	ERCC6L2	NM_020207.7	hom	c.1424del	p.I475fs	30936069
34	ERCC6L2	NM_020207.7	hom	c.1424del	p.I475fs	30936069
35	ERCC6L2	NM_020207.7	hom	c.1424del	p.I475fs	30936069
36	ERCC6L2	NM_020207.7	hom	c.1424del	p.I475fs	36156210
Abbreviations: comp het- compound heterozygous, hom- homozygous, NA- not available.

## Sheet: MECOM
patient	gene	transcript	allelic state	cDNA	protein	PMID
1	MECOM	NM_004991.4	het	c.2849+1G>A	NA	35020829
2, mother of patient 1	MECOM	NM_004991.4	het	c.2849+1G>A	NA	35020829
3	MECOM	NM_004991.4	het	c.2772-4A>G	NA	35020829
4, father of patient 3	MECOM	NM_004991.4	het	c.2772-4A>G	NA	35020829
5, brother of patient 3	MECOM	NM_004991.4	het	c.2772-4A>G	NA	35020829
6	MECOM	NM_004991.4	het	c.2842C>G	p.P948A	30536840
7, father of patient 6	MECOM	NM_004991.4	het	c.2842C>G	p.P948A	30536840
8	MECOM	NM_004991.4	het	c.2940T>A	p.C980*	32064714
9	MECOM	NM_004991.4	het	c.2812C>T	p.R938W	29200407
10	MECOM	NM_004991.4	het	c.2812C>T	p.R938W	29519864
11	MECOM	NM_004991.4	het	c.2812C>T	p.R938W	29519864
12	MECOM	NM_004991.4	het	c.2812C>T	p.R938W	29519864
13	MECOM	NM_004991.4	het	c.2842C>G	p.P948A	29519864
14	MECOM	NM_004991.4	het	c.2836G>A	p.E946K	29519864
15, brother of patient 14	MECOM	NM_004991.4	het	c.2836G>A	p.E946K	29519864
16, nephew of patient 14	MECOM	NM_004991.4	het	c.2836G>A	p.E946K	29519864
17	MECOM	NM_004991.4	het	deletion of exons 12 to 17	NA	29439187
18	MECOM	NM_004991.4	het	c.2214dup	p.E739*	36082647
19	MECOM	NM_004991.4	het	c.2860T>G	p.C954G	29097497
20, daughter of patient 19	MECOM	NM_004991.4	het	c.2860T>G	p.C954G	29097497
21, granddaughter of patient 19	MECOM	NM_004991.4	het	c.2860T>G	p.C954G	29097497
22, granddaughter of patient 19	MECOM	NM_004991.4	het	c.2860T>G	p.C954G	29097497
23	MECOM	NM_004991.4	het	c.2815C>T	p.H939Y	29540340
24	MECOM	NM_004991.4	het	c.2840A>T	p.Q947L	29540340
25, mother of patient 24	MECOM	NM_004991.4	het	c.2840A>T	p.Q947L	29540340
26, brother of patient 24	MECOM	NM_004991.4	het	c.2840A>T	p.Q947L	29540340
27, sibling of patient 24	MECOM	NM_004991.4	het	c.2840A>T	p.Q947L	29540340
28, sibling of patient 24	MECOM	NM_004991.4	het	c.2840A>T	p.Q947L	29540340
29	MECOM	NM_004991.4	het	c.2842C>T	p.P948S	29540340
30	MECOM	NM_004991.4	het	c.2772-1_2772del	NA	29540340
31	MECOM	NM_004991.4	het	c.2812C>T	p.R938W	29540340
32	MECOM	NM_004991.4	het	c.2812C>T	p.R938W	29540340
33	MECOM	NM_004991.4	het	c.3106C>T	p.R1036*	29540340
34	MECOM	NM_004991.4	het	c.633C>A	p.C211*	29540340
35, relative of patient 34	MECOM	NM_004991.4	het	c.633C>A	p.C211*	29540340
36	MECOM	NM_004991.4	het	c.3019+1G>C	NA	29540340
37	MECOM	NM_004991.4	het	c.1678C>T	p.Q560*	29540340
38, father of patient 37	MECOM	NM_004991.4	het	c.1678C>T	p.Q560*	29540340
39	MECOM	NM_004991.4	het	c.2983dup	p.R995fs	29540340
40	MECOM	NM_004991.4	het	c.2860T>C	p.C954R	29540340
41	MECOM	NM_004991.4	het	c.2830A>G	p.T944A	26581901
42	MECOM	NM_004991.4	het	c.2816A>G	p.H939R	26581901
43	MECOM	NM_004991.4	het	c.2812C>T	p.R938W	26581901
44	MECOM	NM_004991.4	het	c.2812C>T	p.R938W	29146883
45	MECOM	NM_004991.4	het	c.2898G>T	p.R966S	29146883
46	MECOM	NM_004991.4	het	c.2494G>T	p.E832*	29146883
47	MECOM	NM_004991.4	het	c.1866_1870del	p.V623fs	29146883
48	MECOM	NM_004991.4	het	c.3464_3467del	p.D1155fs	29146883
49	MECOM	NM_004991.4	het	c.2772-1G>A	NA	29146883
50	MECOM	NM_004991.4	het	751 kb 3q26.2 microdeletion encompassing the entire C3orf50 and MECOM genes	NA	22972950
51	MECOM	NM_004991.4	het	4.52 Mb deletion at 3q26.2q26.31 involving TERC and the first 2 exons of MECOM	NA	26554871
52	MECOM	NM_004991.4	het	175 kb de novo mono-allelic constitutional microdeletion at 3q26.2 affecting exon 2 of MECOM	NA	29496554
53	MECOM	NM_004991.4	het	c.2846A>G	p.Y949C	35484980
54	MECOM	NM_004991.4	het	c.1637del	p.S546fs	35150448
55, sister of patient 54	MECOM	NM_004991.4	het	c.1637del	p.S546fs	35150448
Abbreviations: het- heterozygous, NA- not available.
